# Supplementary material for: Silver-N-Heterocyclic Complexes Against Leishmania major: In Vitro, In Vivo and In Silico Therapeutic Activities
Source: Pharmaceuticals (Basel). 2026 Feb 25;19(3):356. doi: 10.3390/ph19030356 (PMC13028932; doi:10.3390/ph19030356)
Supplement: Supplementary file 1 [file pharmaceuticals-19-00356-s001.zip]

Archive with 1 entries (1 files):
- pharmaceuticals-4148282-supplementary.pdf
